# Supplementary material for: FBXO44 Regulates FOXP1 Degradation Through AURKA‐Dependent Phosphorylation to Promote Colorectal Cancer Progression
Source: Adv Sci (Weinh). 2025 Oct 6;12(47):e15458. doi: 10.1002/advs.202415458 (PMC12713037; doi:10.1002/advs.202415458)
Supplement: Supplementary file 4 — Supplemental Table 3 [file ADVS-12-e15458-s001.xlsx]

## Sheet: Sheet1
Table S3. qRT-PCR primers, shRNAs, and ChIP primers were used in this study.
qRT-PCR Primers
FBXO44	Forward Primer	5'-GCCCAGTAATGAGTGTCCACG-3'
	Reverse Primer	5'-AGATTGCGGGTCCAAGTACC-3'
FOXP1	Forward Primer	5'-ATGATGCAAGAATCTGGGACTG-3'
	Reverse Primer	5'-AGCTGGTTGTTTGTCATTCCTC-3'
AURKA	Forward Primer	5'-GAGGTCCAAAACGTGTTCTCG-3'
	Reverse Primer	5'-ACAGGATGAGGTACACTGGTTG-3'
Cyclin E2	Forward Primer	5'-AGCTCAGCTTTTAGATCTGTGT-3'
	Reverse Primer	5'-TTCTGAAATACTGTCCCACTCC-3'
GAPDH	Forward Primer	5'-GGACCTGACCTGCCGTCTAG-3'
	Reverse Primer	5'-GTAGCCCAGGATGCCCTTGA-3'
short hairpin RNAs (shRNAs) sequence
shFBXO44 #1	Sense	5'-GATCCCCCAATGACCAGGTCAAGAAACTCGAGTTTCTTGACCTGGTCATTGGGTTTTTG-3'
	Antisense	5'-AATTCAAAAACCCAATGACCAGGTCAAGAAACTCGAGTTTCTTGACCTGGTCATTGGGG-3'
shFBXO44 #2	Sense	5'-GATCCAGGTCAAGAAATACTTCGTTACTCGAGTAACGAAGTATTTCTTGACCTTTTTTG-3'
	Antisense	5'-AATTCAAAAAAGGTCAAGAAATACTTCGTTACTCGAGTAACGAAGTATTTCTTGACCTG-3'
shFOXP1 #1	Sense	5'-GATCCTGCAATTAGAGTATCCAATAACTCGAGTTATTGGATACTCTAATTGCATTTTTG-3'
	Antisense	5'-AATTCAAAAATGCAATTAGAGTATCCAATAACTCGAGTTATTGGATACTCTAATTGCAG-3'
shFOXP1 #2	Sense	5'-AATTCAAAAATGCAATTAGAGTATCCAATAACTCGAGTTATTGGATACTCTAATTGCAG-3'
	Antisense	5'-AATTCAAAAAGCAGCAAGTTAGTGGATTAAACTCGAGTTTAATCCACTAACTTGCTGCG-3'
shAURKA #1	Sense	5'-GATCCTGGCTCTTAAAGTGTTATTTACTCGAGTAAATAACACTTTAAGAGCCATTTTTG-3'
	Antisense	5'-AATTCAAAAATGGCTCTTAAAGTGTTATTTACTCGAGTAAATAACACTTTAAGAGCCAG-3'
shAURKA #2	Sense	5'-GATCCCAGAATCCATTACCTGTAAATCTCGAGATTTACAGGTAATGGATTCTGTTTTTG-3'
	Antisense	5'-AATTCAAAAACAGAATCCATTACCTGTAAATCTCGAGATTTACAGGTAATGGATTCTGG-3'
ChIP Primers
Cyclin E2	Forward Primer	5'-GAAAGACCTGGGTTCCCTGA-3'
	Reverse Primer	5'-CTGCAACTCCTGGATTTCGG-3'
